# Supplementary material for: A Simple Label-Free Aptamer-Based Electrochemical Biosensor for the Sensitive Detection of C-Reactive Proteins
Source: Biosensors (Basel). 2022 Dec 18;12(12):1180. doi: 10.3390/bios12121180 (PMC9775280; doi:10.3390/bios12121180)
Supplement: Supplementary file 1 [file biosensors-12-01180-s001.zip]

Archive with 1 entries (1 files):
- biosensors-2040160-supplementary.pdf
